# Supplementary material for: TSPO PET Imaging as a Potent Non-Invasive Biomarker for Diffuse Intrinsic Pontine Glioma in a Patient-Derived Orthotopic Rat Model
Source: Int J Mol Sci. 2022 Oct 18;23(20):12476. doi: 10.3390/ijms232012476 (PMC9603997; doi:10.3390/ijms232012476)
Supplement: Supplementary file 1 [file ijms-23-12476-s001.zip]

Archive with 1 entries (1 files):
- ijms-1961988-supplementary.pdf
